# Supplementary material for: Mixed Candida albicans–Staphylococcus aureus Biofilm Is Reduced by Light-Activated Nanocomposite with Phloxine B
Source: J Fungi (Basel). 2025 Aug 5;11(8):582. doi: 10.3390/jof11080582 (PMC12387639; doi:10.3390/jof11080582)
Supplement: Supplementary file 1 [file jof-11-00582-s001.zip]

Archive with 1 entries (1 files):
- jof-3694140-supplementary.pdf
